# Supplementary material for: Deregulation of ATG9A by impaired AR signaling induces autophagy in prostate stromal fibroblasts and promotes BPH progression
Source: Cell Death Dis. 2018 Mar 22;9(4):431. doi: 10.1038/s41419-018-0415-2 (PMC5864884; doi:10.1038/s41419-018-0415-2)
Supplement: Supplementary file 6 — Supplementary Table 2 [file 41419_2018_415_MOESM6_ESM.xlsx]

## Sheet: Sheet1
Genes	Fold Change	Fold Up- or Down-Regulation
	DHT 0/DHT 10	DHT 0/DHT 10
AKT1	0.994026	-1.00601
AMBRA1	1.32337	1.32337
APP	0.218854	-4.56926
ATG10	0.763858	-1.30914
ATG12	0.634467	-1.57613
ATG16L1	1.76813	1.76813
ATG16L2	1.96847	1.96847
ATG3	0.851915	-1.17383
ATG4A	0.523016	-1.91199
ATG4B	0.546024	-1.83142
ATG4C	0.623594	-1.60361
ATG4D	0.782286	-1.2783
ATG5	0.493756	-2.02529
ATG7	0.780912	-1.28055
ATG9A	5.61801	5.61801
ATG9B	3.18523	3.18523
BAD	0.814438	-1.22784
BAK1	0.566622	-1.76485
BAX	1.1646	1.1646
BCL2	1.30571	1.30571
BCL2L1	1.38055	1.38055
BECN1	0.672222	-1.4876
BID	0.992608	-1.00745
BNIP3	0.957273	-1.04463
CASP3	0.588519	-1.69918
CASP8	0.606198	-1.64963
CDKN1B	1.19997	1.19997
CDKN2A	1.9332	1.9332
CLN3	1.35061	1.35061
CTSB	2.27607	2.27607
CTSD	1.94391	1.94391
CTSS	0.160664	-6.22418
CXCR4	0.0391715	-25.5287
DAPK1	1.37717	1.37717
DRAM1	1.2752	1.2752
DRAM2	0.95661	-1.04536
EIF2AK3	0.668687	-1.49547
EIF4G1	0.839318	-1.19144
ESR1	2.04385	2.04385
FADD	1.2146	1.2146
FAS	0.571248	-1.75055
GAA	2.07077	2.07077
GABARAP	1.31902	1.31902
GABARAPL1	0.691052	-1.44707
GABARAPL2	0.834569	-1.19822
HDAC1	0.97216	-1.02864
HDAC6	1.91339	1.91339
HGS	1.32254	1.32254
HSP90AA1	1.01788	1.01788
HSPA8	2.04222	2.04222
HTT	0.534782	-1.86992
IFNG	6.629	6.629
IGF1	0.0251611	-39.744
INS	6.0133	6.0133
IRGM	3.1422	3.1422
LAMP1	1.41674	1.41674
MAP1LC3A	0.955984	-1.04604
MAP1LC3B	0.879966	-1.13641
MAPK14	0.523021	-1.91197
MAPK8	0.287882	-3.47364
MTOR	0.56685	-1.76413
NFKB1	0.351019	-2.84885
NPC1	0.918209	-1.08908
PIK3C3	0.868246	-1.15175
PIK3CG	2.32271	2.32271
PIK3R4	0.706746	-1.41494
PRKAA1	0.658564	-1.51846
PTEN	1.47376	1.47376
RAB24	0.99183	-1.00824
RB1	0.644913	-1.5506
RGS19	0.977072	-1.02347
RPS6KB1	0.763411	-1.30991
SNCA	11.4616	11.4616
SQSTM1	1.17917	1.17917
TGFB1	0.640902	-1.5603
TGM2	0.612334	-1.6331
TMEM74	0.462275	-2.16321
TNF	0.0215709	-46.3587
TNFSF10	2.99458	2.99458
TP53	0.99301	-1.00704
ULK1	2.25035	2.25035
ULK2	0.879481	-1.13703
UVRAG	0.470704	-2.12448
WIPI1	0.715176	-1.39826
ACTB	1.15794	1.15794
B2M	0.57328	-1.74435
GAPDH	1.2261	1.2261
HPRT1	0.768012	-1.30206
RPLP0	1.59975	1.59975
